# Supplementary material for: Historical perspective: Revisiting the St. Lucia Project, a multi-year comparison trial of schistosomiasis control strategies
Source: PLoS Negl Trop Dis. 2018 Jan 31;12(1):e0006223. doi: 10.1371/journal.pntd.0006223 (PMC5791936; doi:10.1371/journal.pntd.0006223)
Supplement: S2 File — This searchable database file contains information on 133 published research papers related to the St. Lucia Project and their related citation meta-data in EndNote file format (.enl plus supplemental files in a compressed.zip file). (ZIP) [file pntd.0006223.s002.zip]

Archive with 47 entries (45 files):
- S2 File St Lucia references.Data/rdb/
- S2 File St Lucia references.Data/rdb/csort.frm
- S2 File St Lucia references.Data/rdb/csort.MYD
- S2 File St Lucia references.Data/rdb/csort.MYI
- S2 File St Lucia references.Data/rdb/db.opt
- S2 File St Lucia references.Data/rdb/jterms.frm
- S2 File St Lucia references.Data/rdb/jterms.MYD
- S2 File St Lucia references.Data/rdb/jterms.MYI
- S2 File St Lucia references.Data/rdb/misc.frm
- S2 File St Lucia references.Data/rdb/misc.MYD
- S2 File St Lucia references.Data/rdb/misc.MYI
- S2 File St Lucia references.Data/rdb/pdf_index.frm
- S2 File St Lucia references.Data/rdb/pdf_index.MYD
- S2 File St Lucia references.Data/rdb/pdf_index.MYI
- S2 File St Lucia references.Data/rdb/refs.frm
- S2 File St Lucia references.Data/rdb/refs.MYD
- S2 File St Lucia references.Data/rdb/refs.MYI
- S2 File St Lucia references.Data/rdb/refs_ext.frm
- S2 File St Lucia references.Data/rdb/refs_ext.MYD
- S2 File St Lucia references.Data/rdb/refs_ext.MYI
- S2 File St Lucia references.Data/rdb/terms.frm
- S2 File St Lucia references.Data/rdb/terms.MYD
- S2 File St Lucia references.Data/rdb/terms.MYI
- S2 File St Lucia references.Data/tdb/
- S2 File St Lucia references.Data/tdb/csort.frm
- S2 File St Lucia references.Data/tdb/csort.MYD
- S2 File St Lucia references.Data/tdb/csort.MYI
- S2 File St Lucia references.Data/tdb/db.opt
- S2 File St Lucia references.Data/tdb/jterms.frm
- S2 File St Lucia references.Data/tdb/jterms.MYD
- S2 File St Lucia references.Data/tdb/jterms.MYI
- S2 File St Lucia references.Data/tdb/misc.frm
- S2 File St Lucia references.Data/tdb/misc.MYD
- S2 File St Lucia references.Data/tdb/misc.MYI
- S2 File St Lucia references.Data/tdb/pdf_index.frm
- S2 File St Lucia references.Data/tdb/pdf_index.MYD
- S2 File St Lucia references.Data/tdb/pdf_index.MYI
- S2 File St Lucia references.Data/tdb/refs.frm
- S2 File St Lucia references.Data/tdb/refs.MYD
- S2 File St Lucia references.Data/tdb/refs.MYI
- S2 File St Lucia references.Data/tdb/refs_ext.frm
- S2 File St Lucia references.Data/tdb/refs_ext.MYD
- S2 File St Lucia references.Data/tdb/refs_ext.MYI
- S2 File St Lucia references.Data/tdb/terms.frm
- S2 File St Lucia references.Data/tdb/terms.MYD
- S2 File St Lucia references.Data/tdb/terms.MYI
- S2 File St Lucia references.enl
